# Supplementary material for: The Influence of Electrolyte Type on Kinetics of Redox Processes in the Polymer Films of Ni(II) Salen-Type Complexes
Source: Molecules. 2022 Mar 10;27(6):1812. doi: 10.3390/molecules27061812 (PMC8954381; doi:10.3390/molecules27061812)
Supplement: Supplementary file 1 [file molecules-27-01812-s001.zip]

Archive with 1 entries (1 files):
- molecules-1583602-supplementary.pdf
